# Supplementary material for: A Novel Dual-Function Nitric Oxide Donor Therapy for Preeclampsia—A Proof-of-Principle Study in a Murine Model
Source: Antioxidants (Basel). 2023 Nov 23;12(12):2036. doi: 10.3390/antiox12122036 (PMC10741224; doi:10.3390/antiox12122036)
Supplement: Supplementary file 1 [file antioxidants-12-02036-s001.zip]

Archive with 1 entries (1 files):
- antioxidants-2701240-supplementary.pdf
